# Supplementary material for: Net Carbon Sink Potential of Porous Vegetated Concrete: A Life-Cycle Assessment
Source: Materials (Basel). 2026 May 25;19(11):2237. doi: 10.3390/ma19112237 (PMC13258616; doi:10.3390/ma19112237)
Supplement: Supplementary file 1 [file materials-19-02237-s001.zip]

Archive with 1 entries (1 files):
- materials-4293299-supplementary.pdf
